# Supplementary material for: How to reduce ‘double-firing’-induced scope damage by investigating the relationship between laser fiber core degradation and fiber jacket burn?
Source: PLoS One. 2020 May 22;15(5):e0233135. doi: 10.1371/journal.pone.0233135 (PMC7244145; doi:10.1371/journal.pone.0233135)
Supplement: S1 Data — (XLSX) [file pone.0233135.s001.xlsx]

## Sheet: Sheet1
SampleNo	Group	FiberCaliber(um)	Energy(J)	Frequency(Hz)	Total(mm)	Degraded(mm)	JacketBurn(mm)	FiberBurn(mm)	TotalJacketBurn(mm)	TotalFiberBurn(mm)	Fiber-Jacket(mm)
1	1	200	1	10	32.4	-2.4	5.728	7.251	3.328	4.851	1.523
2	1	200	1	10	29.8	0.2	4.116	5.624	4.316	5.824	1.508
3	1	200	1	10	31	-1	4.447	3.687	3.447	2.687	-0.76
4	1	200	1	10	30.1	-0.1	5.005	3.809	4.905	3.709	-1.196
5	1	200	1	10	30.7	-0.7	5.493	5.336	4.793	4.636	-0.157
6	1	200	1	10	30.3	-0.3	4.979	4.14	4.679	3.84	-0.839
7	1	200	1	10	31.1	-1.1	6.688	5.99	5.588	4.89	-0.698
8	1	200	1	10	30.2	-0.2	4.566	4.318	4.366	4.118	-0.248
9	1	200	1	10	30.5	-0.5	4.422	4.257	3.922	3.757	-0.165
10	1	200	1	10	30	0	4.172	3.828	4.172	3.828	-0.344
11	2	200	1	30	28.2	1.8	3.357	6.431	5.157	8.231	3.074
12	2	200	1	30	30.5	-0.5	3.321	3.037	2.821	2.537	-0.284
13	2	200	1	30	29.3	0.7	5.524	5.38	6.224	6.08	-0.144
14	2	200	1	30	28.3	1.7	3.196	3.064	4.896	4.764	-0.132
15	2	200	1	30	28	2	3.956	4.985	5.956	6.985	1.029
16	2	200	1	30	29.25	0.75	4.603	3.925	5.353	4.675	-0.678
17	2	200	1	30	29.3	0.7	3.216	5.641	3.916	6.341	2.425
18	2	200	1	30	29.6	0.4	4.062	4.119	4.462	4.519	0.057
19	2	200	1	30	30	0	4.057	3.815	4.057	3.815	-0.242
20	2	200	1	30	29.3	0.7	3.362	3.365	4.062	4.065	0.003
21	3	200	2	10	31	-1	3.96	4.037	2.96	3.037	0.077
22	3	200	2	10	29.7	0.3	4.121	4.154	4.421	4.454	0.033
23	3	200	2	10	28.7	1.3	3.732	3.417	5.032	4.717	-0.315
24	3	200	2	10	28.9	1.1	4.395	3.665	5.495	4.765	-0.73
25	3	200	2	10	32.25	-2.25	3.85	3.78	1.6	1.53	-0.07
26	3	200	2	10	30.2	-0.2	5.31	5.385	5.11	5.185	0.075
27	3	200	2	10	26.6	3.4	4.421	4.126	7.821	7.526	-0.295
28	3	200	2	10	31.3	-1.3	6.061	6.144	4.761	4.844	0.083
29	3	200	2	10	29.2	0.8	4.947	4.9	5.747	5.7	-0.047
30	3	200	2	10	29.7611	0.238889	4.533	4.40089	4.77189	4.63978	-0.132111
31	4	200	2	30	29.8	0.2	5.645	5.736	5.845	5.936	0.091
32	4	200	2	30	28	2	4.821	5.058	6.821	7.058	0.237
33	4	200	2	30	27.4	2.6	6.64	6.743	9.24	9.343	0.103
34	4	200	2	30	26	4	5.95	6.6	9.95	10.6	0.65
35	4	200	2	30	26	4	3.812	3.687	7.812	7.687	-0.125
36	4	200	2	30	28.25	1.75	3.85	3.823	5.6	5.573	-0.027
37	4	200	2	30	28	2	3.592	3.645	5.592	5.645	0.053
38	4	200	2	30	28.75	1.25	7.178	7.966	8.428	9.216	0.788
39	4	200	2	30	28.8	1.2	4.457	5.364	5.657	6.564	0.907
40	4	200	2	30	27.8889	2.11111	5.105	5.40244	7.21611	7.51356	0.297444
41	5	365	1	10	29.7	0.3	5.028	5.82	5.328	6.12	0.792
42	5	365	1	10	29.85	0.15	3.277	4.89	3.427	5.04	1.613
43	5	365	1	10	28.65	1.35	3.357	4.98	4.707	6.33	1.623
44	5	365	1	10	29.7	0.3	3.995	4.642	4.295	4.942	0.647
45	5	365	1	10	30.7	-0.7	4.493	4.514	3.793	3.814	0.021
46	5	365	1	10	29.1	0.9	4.273	5.076	5.173	5.976	0.803
47	5	365	1	10	30	0	5.337	2.794	5.337	2.794	-2.543
48	5	365	1	10	29.25	0.75	2.991	3.322	3.741	4.072	0.331
49	5	365	1	10	30	0	3.795	5.684	3.795	5.684	1.889
50	5	365	1	10	30.9	-0.9	3.867	3.666	2.967	2.766	-0.201
51	6	365	1	30	30.6	-0.6	4.445	4.369	3.845	3.769	-0.076
52	6	365	1	30	28.6	1.4	5.522	5.551	6.922	6.951	0.029
53	6	365	1	30	30.55	-0.55	4.274	1.953	3.724	1.403	-2.321
54	6	365	1	30	28.55	1.45	4.553	4.167	6.003	5.617	-0.386
55	6	365	1	30	28.75	1.25	5.564	4.802	6.814	6.052	-0.762
56	6	365	1	30	28	2	4.888	4.523	6.888	6.523	-0.365
57	6	365	1	30	30.05	-0.05	4.749	4.845	4.699	4.795	0.096
58	6	365	1	30	30.45	-0.45	5.375	5.452	4.925	5.002	0.077
59	6	365	1	30	30.25	-0.25	4.618	5.126	4.368	4.876	0.508
60	6	365	1	30	29.4	0.6	5.301	5.538	5.901	6.138	0.237
61	7	365	2	10	30.3	-0.3	7.278	8.262	6.978	7.962	0.984
62	7	365	2	10	31	-1	7.897	7.751	6.897	6.751	-0.146
63	7	365	2	10	28.5	1.5	7.976	7.725	9.476	9.225	-0.251
64	7	365	2	10	28.9	1.1	8.223	7.581	9.323	8.681	-0.642
65	7	365	2	10	30.2	-0.2	7.349	7.474	7.149	7.274	0.125
66	7	365	2	10	30.3	-0.3	6.962	6.537	6.662	6.237	-0.425
67	7	365	2	10	29.8	0.2	4.783	6.234	4.983	6.434	1.451
68	7	365	2	10	29.75	0.25	7.805	6.844	8.055	7.094	-0.961
69	7	365	2	10	28.9	1.1	6.883	6.975	7.983	8.075	0.092
70	7	365	2	10	29.3	0.7	7.867	7.12	8.567	7.82	-0.747
71	8	365	2	30	29	1	7.72	7.498	8.72	8.498	-0.222
72	8	365	2	30	28.6	1.4	6.307	5.82	7.707	7.22	-0.487
73	8	365	2	30	28	2	8.061	7.674	10.061	9.674	-0.387
74	8	365	2	30	29	1	9.001	9.029	10.001	10.029	0.028
75	8	365	2	30	30.2	-0.2	6.552	7.27	6.352	7.07	0.718
76	8	365	2	30	28.6	1.4	6.448	6.618	7.848	8.018	0.17
77	8	365	2	30	29.7	0.3	7.759	5.402	8.059	5.702	-2.357
78	8	365	2	30	30.4	-0.4	5.072	4.91	4.672	4.51	-0.162
79	8	365	2	30	28.7	1.3	6.37	6.053	7.67	7.353	-0.317
80	8	365	2	30	30	0	7.069	7.108	7.069	7.108	0.039
